# Supplementary material for: Effect of Size and Concentration of Copper Nanoparticles on the Antimicrobial Activity in Escherichia coli through Multiple Mechanisms
Source: Nanomaterials (Basel). 2022 Oct 22;12(21):3715. doi: 10.3390/nano12213715 (PMC9656174; doi:10.3390/nano12213715)
Supplement: Supplementary file 1 [file nanomaterials-12-03715-s001.zip]

Archive with 1 entries (1 files):
- nanomaterials-1917981-supplementary.pdf
